# Supplementary material for: Characterization of Clostridium perfringens Phage Endolysin PlyDolk21
Source: Antibiotics (Basel). 2025 Jan 13;14(1):81. doi: 10.3390/antibiotics14010081 (PMC11762992; doi:10.3390/antibiotics14010081)
Supplement: Supplementary file 1 [file antibiotics-14-00081-s001.zip]

Archive with 1 entries (1 files):
- antibiotics-3303500-supplementary.pdf
